# Supplementary material for: CircTspan3 Promotes Cartilage Development Through ANNEXIN A2‐Mediated Ferroptosis and Apoptosis Inhibition and Exosome‐Mediated Paracrine Signaling
Source: Adv Sci (Weinh). 2026 Jan 4;13(10):e13418. doi: 10.1002/advs.202513418 (PMC12915206; doi:10.1002/advs.202513418)
Supplement: Supplementary file 2 — Supporting File 2: advs73532‐sup‐0002‐Data.zip. [file ADVS-13-e13418-s001.zip]

Archive with 2 entries (1 files):
- advs73532-sup-0002-Data/
- advs73532-sup-0002-Data/Figure S2.xlsx
