# Supplementary material for: CircTspan3 Promotes Cartilage Development Through ANNEXIN A2‐Mediated Ferroptosis and Apoptosis Inhibition and Exosome‐Mediated Paracrine Signaling
Source: Adv Sci (Weinh). 2026 Jan 4;13(10):e13418. doi: 10.1002/advs.202513418 (PMC12915206; doi:10.1002/advs.202513418)
Supplement: Supplementary file 2 — Supporting File 2: advs73532‐sup‐0002‐Data.zip. [file ADVS-13-e13418-s001.zip › advs73532-sup-0002-Data/Figure S2.xlsx]

## Sheet: Sheet1
Model1		The red ones are molecules with a distance less than 3.5A, which have a higher binding probability.
# Receptor interface residue(s):					#Ligand interface residue(s):							#Receptor-ligand interface residue pair(s):
U	80	2.148			HIS	17A	2.176					80	-	160A	3.774
G	81	2.795			SER	18A	2.796					80	-	161A	2.148
U	82	1.956			THR	19A	3.976					80	-	162A	4.126
A	83	4.395			PRO	20A	3.366					81	-	157A	2.866
G	181	4.171			PRO	21A	2.947					81	-	158A	4.995
G	182	4.198			SER	22A	4.48					81	-	160A	2.885
C	205	4.071			THR	31A	4.715					81	-	161A	2.795
U	206	2.796			ASN	32A	3.94					81	-	168A	3.997
U	209	4.715			GLU	43A	4.544					82	-	157A	1.956
U	250	3.94			LYS	47A	3.537					82	-	160A	4.806
A	264	3.879			THR	79A	3.326					83	-	157A	4.395
A	265	2.947			LYS	80A	3.106					181	-	168A	4.171
A	266	2.15			LYS	81A	3.497					182	-	156A	4.198
G	267	2.176			GLU	82A	2.168					182	-	160A	4.575
G	268	3.666			PRO	84A	4.809					205	-	18A	4.071
U	269	4.645			SER	85A	2.76					206	-	18A	2.796
A	278	4.393			LYS	88A	1.414					206	-	19A	3.976
U	306	4.121			SER	89A	2.979					206	-	20A	3.366
A	307	3.611			LEU	91A	4.286					209	-	31A	4.715
A	308	1.578			SER	92A	2.859					250	-	32A	3.94
G	309	3.904			GLY	93A	3.323					264	-	20A	3.879
C	311	2.168			HIS	94A	4					264	-	22A	4.48
U	313	2.979			GLU	96A	2.592					265	-	17A	3.192
A	314	4.157			LYS	104A	3.684					265	-	18A	4.32
A	374	4.386			SER	112A	4.153					265	-	19A	4.347
C	375	3.326			LYS	115A	1.578					265	-	20A	3.456
U	376	3.106			ALA	116A	2.973					265	-	21A	2.947
U	387	3.394			LYS	119A	2.321					265	-	138A	3.641
C	388	2.321			GLY	120A	4.967					266	-	21A	4.457
A	389	3.335			GLN	138A	2.15					266	-	138A	2.15
U	390	2.973			MET	150A	4.217					267	-	17A	2.176
A	391	2.406			TYR	151A	3.092					268	-	17A	3.666
U	397	2.75			LYS	152A	4.121					268	-	182A	4.862
C	398	1.414			THR	153A	4.271					269	-	184A	4.645
G	406	4.335			GLU	156A	4.198					278	-	178A	4.393
A	412	4			LYS	157A	1.956					306	-	152A	4.121
C	413	3.462			ASP	158A	4.143					307	-	115A	3.611
A	414	2.592			ILE	160A	2.885					307	-	151A	3.904
					SER	161A	2.148					307	-	152A	4.932
					ASP	162A	4.126					307	-	153A	4.271
					ARG	168A	3.997					307	-	158A	4.143
					ARG	178A	4.393					307	-	161A	4.159
					ASP	182A	4.862					308	-	115A	1.578
					SER	184A	4.645					308	-	119A	3.114
					LYS	324A	4.335					308	-	120A	4.967
												308	-	151A	3.092
												308	-	153A	4.533
												308	-	158A	4.203
												309	-	119A	3.904
												311	-	82A	2.168
												311	-	84A	4.809
												311	-	85A	2.76
												311	-	88A	3.171
												313	-	85A	4.018
												313	-	89A	2.979
												314	-	81A	4.207
												314	-	89A	4.157
												374	-	47A	4.386
												375	-	43A	4.544
												375	-	47A	3.537
												375	-	79A	3.326
												375	-	80A	3.647
												375	-	81A	4.5
												376	-	79A	4.385
												376	-	80A	3.106
												376	-	81A	3.497
												387	-	88A	3.894
												387	-	119A	3.394
												388	-	88A	2.82
												388	-	96A	4.02
												388	-	104A	4.168
												388	-	119A	2.321
												388	-	150A	4.217
												388	-	151A	4.662
												389	-	119A	3.335
												390	-	88A	4.28
												390	-	104A	3.684
												390	-	112A	4.153
												390	-	115A	4.217
												390	-	116A	2.973
												390	-	119A	4.162
												390	-	150A	4.444
												390	-	151A	3.702
												391	-	88A	2.406
												391	-	96A	4.839
												397	-	88A	2.75
												397	-	119A	4.856
												398	-	88A	1.414
												406	-	324A	4.335
												412	-	94A	4
												413	-	92A	4.483
												413	-	93A	3.462
												413	-	96A	3.487
												414	-	91A	4.286
												414	-	92A	2.859
												414	-	93A	3.323
												414	-	96A	2.592
